# Supplementary material for: Hair quantitative PCR outperforms blood analysis for detecting Leishmania DNA in dogs: a non-invasive tool for clinical states of infection
Source: Parasit Vectors. 2026 May 27;19:302. doi: 10.1186/s13071-026-07449-3 (PMC13404567; doi:10.1186/s13071-026-07449-3)
Supplement: Supplementary file 1 — Additional file 1. [file 13071_2026_7449_MOESM1_ESM.xlsx]

## Sheet: Sheet1
ID	SEX	AGE (years)	BREED	BREED TYPE	ELISA ANTIBODIES (EU)	INTERPRETATION ELISA ANTIBODIES	ENDPOINT ELISA ANTIBODIES (EU)	LSA IFN-GAMMA (pg/mL)	CONA IFN-GAMMA (pg/mL)	IFN-γ INTERPRETATION	BLOOD PCR RESULT	BLOOD CT PCR	HAIR PCR RESULT	HAIR CT PCR	LEISHVET STAGE	HEALTH STATUS	HAIR COLLECTION SITE
1	M	4	ANDALUSIAN WINE-CELLAR RAT HUNTING DOG	Purebreed	300	HIGH POSITIVE	3973.06				POSITIVE	28.04	POSITIVE	30.8	3	Sick	Ear
2	M	8	ROTTWEILER	Purebreed	287.88	MEDIUM POSITIVE	1868.53	5.712	8513	Non Producer	NEGATIVE		POSITIVE	35	2a	Sick	Ear
3	M	7	CROSSBREED	Crossbreed	177.24	MEDIUM POSITIVE	409.448	80.15	12830	Non Producer	NEGATIVE		POSITIVE	36.5	2a	Sick	Ear
4	F	1	CROSSBREED	Crossbreed	269.28	MEDIUM POSITIVE	915.568	35	6398	Non Producer	POSITIVE	25.3533	POSITIVE	32.4	2a	Sick	Ear
5	F	3	GERMAN SHERPHERD	Purebreed	300	HIGH POSITIVE	3454.27	0	804.9	Non Producer	NEGATIVE		POSITIVE	31.4	2a	Sick	Ear
6	F	5	CHIHUAHUA	Purebreed	245.4	MEDIUM POSITIVE	6319.87	0	987.3	Non Producer	POSITIVE	30.7033	POSITIVE	28.8	2a	Sick	Ear
7	M	4	SPANISH SCENTDOG	Purebreed	231.43	MEDIUM POSITIVE	3593.79	0	8141.1	Non Producer	POSITIVE	29.9	POSITIVE	28.7	3	Sick	Ear
8	M	3	DACHSHUND	Purebreed	300	HIGH POSITIVE	3040.57	0	2880	Non Producer	POSITIVE	31.1833	NEGATIVE		3	Sick	Ear
9	F	4	ARGENTINE MASTIFF	Purebreed	239.71	MEDIUM POSITIVE	3490.94	692.3	10237.6	Producer	POSITIVE	34.9833	NEGATIVE		2a	Sick	Ear
10	F	2.5	CROSSBREED	Crossbreed	96.43	LOW POSITIVE	254.195	0	12070	Non Producer	POSITIVE	35.0267	POSITIVE	34.1	2a	Sick	Ear
11	M	2	ANDALUSIAN HOUND	Purebreed	300	HIGH POSITIVE	2077.92	0	921.16	Non Producer	POSITIVE	35.9267	POSITIVE	35	2a	Sick	Ear
12	M	5	CROSSBREED	Crossbreed	300	HIGH POSITIVE	2325.74				POSITIVE	32.01	POSITIVE	33.8	2a	Sick	Ear
13	M	4	CROSSBREED	Crossbreed	300	HIGH POSITIVE	3215.4				POSITIVE	29.9433	POSITIVE	32.2	3	Sick	Ear
14	F	3	ITALIAN BRACCO	Purebreed	300	HIGH POSITIVE	2174.98	1010	8579	Producer	NEGATIVE		POSITIVE	32.7	2a	Sick	Ear
15	M	10	ANDALUSIAN WINE-CELLAR RAT HUNTING DOG	Purebreed	300	HIGH POSITIVE	1077.79	39.78	4854.84	Non Producer	POSITIVE	30.83	POSITIVE	29.9	3	Sick	Ear
16	F	5	AMERICAN STAFFORDSHIRE TERRIER	Purebreed	146.54	LOW POSITIVE	789.465	0	5447	Non Producer	POSITIVE	28.0633	POSITIVE	34.3	2a	Sick	Ear
17	M	6	ENGLISH SETTER	Purebreed	300	HIGH POSITIVE	1867.34	0	827.56	Non Producer	POSITIVE	30.51	POSITIVE	32.1	2a	Sick	Ear
18	F	6	CROSSBREED	Crossbreed	300	HIGH POSITIVE	8501.32	5302	15630	Producer	POSITIVE	29.1833	POSITIVE	24	2a	Sick	Ear
19	M	10	BOXER	Purebreed	121.68	LOW POSITIVE	495.828	5982.6	6611.6	Producer	NEGATIVE		NEGATIVE		4	Sick	Ear
20	M	7	CROSSBREED	Crossbreed	80.87	LOW POSITIVE	270.767	1519	3987	Producer	NEGATIVE		NEGATIVE		3	Sick	Ear
21	M	8	POINTER	Purebreed	207.54	MEDIUM POSITIVE	1920.47	0	1890.07	Non Producer	POSITIVE	33.82	POSITIVE	34.2	3	Sick	Ear
22	M	5	ARGENTINE MASTIFF	Purebreed	36.25	LOW POSITIVE	87.1458	2574	3864	Producer	NEGATIVE		NEGATIVE		2a	Sick	Ear
23	M	6	CROSSBREED	Crossbreed	152.46	MEDIUM POSITIVE	143.881	718.2	5402	Producer	NEGATIVE		POSITIVE	33.7	2a	Sick	Ear
24	F	11	BORDER COLLIE	Purebreed	279.9	MEDIUM POSITIVE	1793.5	76.8	9219.6	Non Producer	POSITIVE	31.0067	POSITIVE	33.3	3	Sick	Ear
25	M	6	CROSSBREED	Crossbreed	255	MEDIUM POSITIVE	1588	5691.43	8776.43	Producer	NEGATIVE		NEGATIVE		2a	Sick	Ear
26	M	10	AMERICAN STAFFORDSHIRE TERRIER	Purebreed	300	HIGH POSITIVE	3982.77	0	23950	Non Producer	POSITIVE	23.1567	POSITIVE	34.4	3	Sick	Ear
27	F	3	CROSSBREED	Crossbreed	300	HIGH POSITIVE	5529	0	38199.3	Non Producer	POSITIVE	32.92	POSITIVE	26.5	2a	Sick	Ear
28	F	2	CROSSBREED	Crossbreed	300	HIGH POSITIVE	6128.57				POSITIVE	27.93	POSITIVE	33.3	2a	Sick	Ear
29	F	11	CROSSBREED	Crossbreed	263.51	MEDIUM POSITIVE	1507.11	964.99	1633.99	Producer	NEGATIVE		POSITIVE	32.6	2a	Sick	Ear
30	F	6	CROSSBREED	Crossbreed	252.07	MEDIUM POSITIVE	417.37	0	5580	Non Producer	NEGATIVE		POSITIVE	30.9	2b	Sick	Ear
31	M	7	CROSSBREED	Crossbreed	36.98	LOW POSITIVE	123.468	712.8	7051	Producer	NEGATIVE		NEGATIVE		2a	Sick	Ear
32	M	10	MAJORCA SHEPHERD DOG	Purebreed	98.42	LOW POSITIVE	147.07	963.5	4337	Producer	NEGATIVE		POSITIVE	31.4	2b	Sick	Ear
33	M	2	CROSSBREED	Crossbreed	300	HIGH POSITIVE	1239.48	10.39	4001	Non Producer	NEGATIVE		POSITIVE	30.6	2a	Sick	Ear
34	F	8	CROSSBREED	Crossbreed	35.39	LOW POSITIVE	120.572	700.34	3180.94	Producer	NEGATIVE		POSITIVE	34.7	2a	Sick	Ear
35	M	3	AMERICAN STAFFORDSHIRE TERRIER	Purebreed	86.7	LOW POSITIVE	131.38	0	2852	Non Producer	NEGATIVE		POSITIVE	29	2a	Sick	Ear
36	M	4	SPANISH SCENTDOG	Purebreed	300	HIGH POSITIVE	1774.19	13.64	7185	Non Producer	NEGATIVE		POSITIVE	29.7	2a	Sick	Ear
37	F	11	WEIMAR POINTER	Purebreed	293.58	MEDIUM POSITIVE	444.21	0	6942	Non Producer	POSITIVE	33.0533	POSITIVE	31.3	2a	Sick	Ear
38	F	5	SPANISH GREYHOUND	Purebreed	254.67	MEDIUM POSITIVE	517.19	251.7	6757	Producer	NEGATIVE		POSITIVE	34	2a	Sick	Ear
39	M	9	CROSSBREED	Crossbreed	264.31	MEDIUM POSITIVE	583.26	21.69	5984.61	Non Producer	NEGATIVE		POSITIVE	35.3	2a	Sick	Ear
40	F	5	ENGLISH SPRINGER SPANIEL	Purebreed	63.93	LOW POSITIVE	100.66	0	10620	Non Producer	NEGATIVE		POSITIVE	36.5	2a	Sick	Ear
41	F	9	LABRADOR RETRIEVER	Purebreed	237.13	MEDIUM POSITIVE	460.04	601.7	5525.6	Producer	NEGATIVE		POSITIVE	32.7	2a	Sick	Ear
42	F	12	HOUND	Purebreed	58.59	LOW POSITIVE	154.548	4597.11	9329.11	Producer	NEGATIVE		POSITIVE	34.6	2a	Sick	Ear
43	M	6	HOUND	Purebreed	39.87	LOW POSITIVE	102.617	5994	9150	Producer	NEGATIVE		POSITIVE	29.6	2a	Sick	Ear
44	F	3	CROSSBREED	Crossbreed	72.71	LOW POSITIVE	104.17	99.63	3672.43	Non Producer	NEGATIVE		POSITIVE	32.1	2a	Sick	Ear
45	M	2	ROTTWEILER	Purebreed	45.5	LOW POSITIVE	96.4324	740.7	6339	Producer	NEGATIVE		POSITIVE	33.2	2a	Sick	Ear
46	F	7	JACK RUSSELL TERRIER	Purebreed	232.71	MEDIUM POSITIVE	479.02	0	2098	Non Producer	NEGATIVE		POSITIVE	31.4	2b	Sick	Ear
47	M	1	CROSSBREED	Crossbreed	300	HIGH POSITIVE	1020.46	0	860	Non Producer	NEGATIVE		POSITIVE	34.9	2a	Sick	Ear
48	F	5	SPANISH MASTIFF	Purebreed	42.77	LOW POSITIVE	74.7172	1207.67	6811.67	Producer	NEGATIVE		POSITIVE	31.9	2a	Sick	Ear
49	F	5	ARGENTINE MASTIFF	Purebreed	107.74	LOW POSITIVE	145.248	3479.57	5628.57	Producer	POSITIVE	36.5633	POSITIVE	33.6	2a	Sick	Ear
50	F	6	BEAGLE	Purebreed	193.13	MEDIUM POSITIVE	459.074	346.3	3047	Producer	NEGATIVE		POSITIVE	31.3	2a	Sick	Ear
51	F	10	CROSSBREED	Crossbreed	133.81	LOW POSITIVE	546.538	188.5	6537.4	Producer	NEGATIVE		POSITIVE	33.7	2b	Sick	Ear
52	F	10	HOUND DOG	Purebreed	159.88	MEDIUM POSITIVE	751.551	980.75	12312.5	Producer	NEGATIVE		POSITIVE	31.5	2b	Sick	Ear
53	M	5	CROSSBREED	Crossbreed	98.88	LOW POSITIVE	119.37	363.45	2658.55	Producer	NEGATIVE		NEGATIVE			Healthy Seropositive	Ear
54	M	2	GERMAN SHERPHERD	Purebreed	35.26	LOW POSITIVE	115.533	28.28	1147	Non Producer	POSITIVE	36.43	NEGATIVE			Healthy Seropositive	Ear
55	M	13	CROSSBREED	Crossbreed	55.06	LOW POSITIVE	106.8	4116.3	5257.3	Producer	NEGATIVE		NEGATIVE			Healthy Seropositive	Ear
56	M	5	CROSSBREED	Crossbreed	175.38	MEDIUM POSITIVE	241.19	25.78	7192.71	Non Producer	NEGATIVE		NEGATIVE			Healthy Seropositive	Ear
57	F	3	BORDER COLLIE	Purebreed	89.19	LOW POSITIVE	101.84				NEGATIVE		NEGATIVE			Healthy Seropositive	Ear
58	F	2.5	BORDER COLLIE	Purebreed	147.2	LOW POSITIVE	177.02				POSITIVE	36.7433	NEGATIVE			Healthy Seropositive	Ear
59	F	5	AMERICAN PITBULL TERRIER	Purebreed	120.54	LOW POSITIVE	480.996	7.84	3842	Non Producer	NEGATIVE		NEGATIVE			Healthy Seropositive	Ear
60	M	2	CROSSBREED	Crossbreed	300	HIGH POSITIVE	989.74	0	7236	Non Producer	POSITIVE	31.8033	NEGATIVE			Healthy Seropositive	Ear
61	F	3	GERMAN SHERPHERD	Purebreed	37.84	LOW POSITIVE	104.8	3868.64	5985.64	Producer	NEGATIVE		NEGATIVE			Healthy Seropositive	Ear
62	F	4	HOUND	Purebreed	87.58	LOW POSITIVE	126.39	0	2057	Non Producer	NEGATIVE		POSITIVE	36.9		Healthy Seropositive	Ear
63	F	2	AMERICAN PITBULL TERRIER	Purebreed	35.38	LOW POSITIVE	80.1063				NEGATIVE		NEGATIVE			Healthy Seropositive	Ear
64	F	5	CROSSBREED	Crossbreed	137.5	LOW POSITIVE	434.266	804.4	15540	Producer	NEGATIVE		NEGATIVE			Healthy Seropositive	Ear
65	F	7	CROSSBREED	Crossbreed	78.29	LOW POSITIVE	218.983	192.6	26300	Producer	NEGATIVE		NEGATIVE			Healthy Seropositive	Ear
66	M	7	CROSSBREED	Crossbreed	300	HIGH POSITIVE	588.21	204.1	13860	Producer	POSITIVE	30.45	NEGATIVE			Healthy Seropositive	Ear
67	M	4	CROSSBREED	Crossbreed	72.37	LOW POSITIVE	431.663	1971	3398	Producer	NEGATIVE		NEGATIVE			Healthy Seropositive	Ear
68	F	3	JACK RUSSELL TERRIER	Purebreed	155.2	MEDIUM POSITIVE	247.06	8.44	3534.04	Non Producer	NEGATIVE		NEGATIVE			Healthy Seropositive	Ear
69	M	5	ENGLISH SPRINGER SPANIEL	Purebreed	166.66	MEDIUM POSITIVE	381.921	0	23900	Non Producer	NEGATIVE		NEGATIVE			Healthy Seropositive	Ear
70	F	6	JACK RUSSELL TERRIER	Purebreed	42.73	LOW POSITIVE	137.34	201.5	5365	Producer	NEGATIVE		POSITIVE	34.09		Healthy Seropositive	Ear
71	M	4	LABRADOR RETRIEVER	Purebreed	300	HIGH POSITIVE	832.99	834.1	11890	Producer	NEGATIVE		POSITIVE	36.6		Healthy Seropositive	Ear
72	M	4	HOUND	Purebreed	300	HIGH POSITIVE	1180.95	0	5320	Non Producer	POSITIVE	34.78	NEGATIVE			Healthy Seropositive	Ear
73	M	4	CROSSBREED	Crossbreed	39.14	LOW POSITIVE	61.01	70.87	5939	Non Producer	NEGATIVE		NEGATIVE			Healthy Seropositive	Ear
74	M	2	CROSSBREED	Crossbreed	81.57	LOW POSITIVE	246.992	82.39	16191.7	Non Producer	NEGATIVE		NEGATIVE			Healthy Seropositive	Ear
75	M	9	CROSSBREED	Crossbreed	75.95	LOW POSITIVE	240.577	9096	15008	Producer	NEGATIVE		NEGATIVE			Healthy Seropositive	Ear
76	M	7	CROSSBREED	Crossbreed	158.69	MEDIUM POSITIVE	715.915	0	3053.04	Non Producer	NEGATIVE		NEGATIVE			Healthy Seropositive	Ear
77	M	8	HOUND	Purebreed	39.1	LOW POSITIVE	103.477	8376	20720	Producer	NEGATIVE		NEGATIVE			Healthy Seropositive	Ear
78	M	14	HOUND	Purebreed	54.63	LOW POSITIVE	149.044	3795.67	13221.7	Producer	NEGATIVE		POSITIVE	32.9		Healthy Seropositive	Ear
79	M	3	CROSSBREED	Crossbreed	116.87	LOW POSITIVE	161.48	133.71	3076.81	Producer	NEGATIVE		POSITIVE	36.9		Healthy Seropositive	Ear
80	F	6	CROSSBREED	Crossbreed	107.14	LOW POSITIVE	412.495	5871.8	8376.8	Producer	NEGATIVE		NEGATIVE			Healthy Seropositive	Ear
81	M	10	HOUND	Purebreed	106.43	LOW POSITIVE	160.539	6599.43	8030.43	Producer	NEGATIVE		NEGATIVE			Healthy Seropositive	Ear
82	M	5	CROSSBREED	Crossbreed	223.97	MEDIUM POSITIVE	526.023	267.5	14860	Producer	NEGATIVE		NEGATIVE			Healthy Seropositive	Ear
83	M	5	CROSSBREED	Crossbreed	62.62	LOW POSITIVE	146.909	94.26	21980	Non Producer	NEGATIVE		NEGATIVE			Healthy Seropositive	Ear
84	F	2	CROSSBREED	Crossbreed	230.86	MEDIUM POSITIVE	502.65	0	2153	Non Producer	NEGATIVE		POSITIVE	32		Healthy Seropositive	Ear
85	M	10	CROSSBREED	Crossbreed	40.22	LOW POSITIVE	61.7062	1573.9	7422.9	Producer	NEGATIVE		NEGATIVE			Healthy Seropositive	Ear
86	F	3	BODEGUERO ANDALUZ	Purebreed	36.72	LOW POSITIVE	77.221	10.19	5669.15	Non Producer	NEGATIVE		NEGATIVE			Healthy Seropositive	Ear
87	M	1	HOUND	Purebreed	49.78	LOW POSITIVE	57.16	130.9	2885	Producer	NEGATIVE		NEGATIVE			Healthy Seropositive	Ear
88	F	2	WEIMAR POINTER	Purebreed	140.22	LOW POSITIVE	182.56	18.27	2195	Non Producer	POSITIVE	32.88	NEGATIVE			Healthy Seropositive	Ear
89	F	5	CROSSBREED	Crossbreed	94.69	LOW POSITIVE	126.9	1080.94	2181.94	Producer	NEGATIVE		POSITIVE	36		Healthy Seropositive	Ear
90	F	8	JACK RUSSELL TERRIER	Purebreed	56.28	LOW POSITIVE	69.2386				NEGATIVE		POSITIVE	33.4		Healthy Seropositive	Ear
91	F	4	PACHON NAVARRO	Purebreed	78.19	LOW POSITIVE	143.824	5054.69	5450.69	Producer	NEGATIVE		NEGATIVE			Healthy Seropositive	Ear
92	F	9	CROSSBREED	Crossbreed	49.47	LOW POSITIVE	105.741				POSITIVE	36.7767	POSITIVE	36.8		Healthy Seropositive	Ear
93	M	2	CROSSBREED	Crossbreed	234.59	MEDIUM POSITIVE	813.22	0	1273.05	Non Producer	NEGATIVE		NEGATIVE			Healthy Seropositive	Ear
94	F	5	HOUND	Purebreed	127.39	LOW POSITIVE	155.4	9418.2	7990.2	Producer	NEGATIVE		NEGATIVE			Healthy Seropositive	Ear
95	F	4	CROSSBREED	Crossbreed	72.78	LOW POSITIVE	246.346	92	9534.2	Non Producer	NEGATIVE		NEGATIVE			Healthy Seropositive	Ear
96	F	3.5	SPANISH ALANO	Purebreed	35.85	LOW POSITIVE	126.299	6688	17120	Producer	NEGATIVE		NEGATIVE			Healthy Seropositive	Ear
97	F	1	HOUND	Purebreed	123.72	LOW POSITIVE	219.211	13.96	1539.45	Non Producer	NEGATIVE		NEGATIVE			Healthy Seropositive	Ear
98	F	2	ENGLISH SETTER	Purebreed	34.54	LOW POSITIVE	34.54	8526	16880	Producer	NEGATIVE		NEGATIVE			Healthy Seropositive	Neck
99	F	2	ENGLISH SETTER	Purebreed	108.96	LOW POSITIVE	108.96	4134	17530	Producer	NEGATIVE		NEGATIVE			Healthy Seropositive	Neck
100	M	6	CROSSBREED	Crossbreed	43.56	LOW POSITIVE	43.56	3039	8425	Producer	NEGATIVE		NEGATIVE			Healthy Seropositive	Neck
101	F	3	CROSSBREED	Crossbreed	39.1	LOW POSITIVE	39.1	10220.1	10850.1	Producer	NEGATIVE		NEGATIVE			Healthy Seropositive	Neck
102	M	2	CROSSBREED	Crossbreed	84.4	LOW POSITIVE	84.4	137	4342	Producer	NEGATIVE		NEGATIVE			Healthy Seropositive	Neck
103	M	2	CROSSBREED	Crossbreed	126.61	LOW POSITIVE	126.61	1331	6571	Producer	NEGATIVE		NEGATIVE			Healthy Seropositive	Neck
104	F		HOUND	Crossbreed	37.24	LOW POSITIVE	37.24	1060	4294	Producer	NEGATIVE		NEGATIVE			Healthy Seropositive	Neck
105	F	8	ANDALUSIAN HOUND	Purebreed	233.39	MEDIUM POSITIVE	309	0	573	Non Producer	NEGATIVE		NEGATIVE			Healthy Seropositive	Neck
106	F	6	HOUND	Crossbreed	50.16	LOW POSITIVE	50.16	2198	2215	Non Producer	NEGATIVE		NEGATIVE			Healthy Seropositive	Neck
107	F	6	SPANISH MASTIFF	Purebreed	66.24	LOW POSITIVE	66.24				NEGATIVE		NEGATIVE			Healthy Seropositive	Neck
108	M	2	CROSSBREED	Crossbreed	30.56	LOW POSITIVE	30.56	1666	10010	Producer	NEGATIVE		NEGATIVE			Healthy Seropositive	Neck
109	M	2	CROSSBREED	Crossbreed	26.67	LOW POSITIVE	26.67	1355	11000	Producer	NEGATIVE		NEGATIVE			Healthy Seropositive	Neck
110	F	4	HOUND	Crossbreed	30.29	LOW POSITIVE	30.29	0	3209	Non Producer	NEGATIVE		NEGATIVE			Healthy Seropositive	Neck
111	F	8	ANDALUSIAN HOUND	Purebreed	34.57	LOW POSITIVE	34.57	226	5248	Producer	NEGATIVE		NEGATIVE			Healthy Seropositive	Neck
112	F	5	TECKEL	Purebreed	276.77	MEDIUM POSITIVE	N/A	0	1589	Non Producer	NEGATIVE		NEGATIVE		2a	Sick	Neck
113	M	4	TECKEL	Purebreed	306.767	HIGH POSITIVE	1497.38	0	1195	Non Producer	NEGATIVE		NEGATIVE		2b	Sick	Neck
114	F	6	SPANISH GREYHOUND	Purebreed	290.19	MEDIUM POSITIVE	2966	0	3958	Non Producer	NEGATIVE		NEGATIVE		2b	Sick	Neck
115	M	2	CROSSBREED	Crossbreed	321.076	HIGH POSITIVE	2163.15	0	9637	Non Producer	NEGATIVE		NEGATIVE		2b	Sick	Neck
116	M	6	CROSSBREED	Crossbreed	39.7	LOW POSITIVE	N/A				NEGATIVE		NEGATIVE		2b	Sick	Neck
117	F	6	ANDALUSIAN HOUND	Purebreed	133.39	LOW POSITIVE	140	662	2188	Producer	NEGATIVE		NEGATIVE		2b	Sick	Neck
118	F	8	ANDALUSIAN HOUND	Purebreed	162.162	MEDIUM POSITIVE	912	83.9	2231	Non Producer	NEGATIVE		NEGATIVE		2b	Sick	Neck
119	M		HOUND	Crossbreed	309.41	HIGH POSITIVE	1211.75	0	2715	Non Producer	NEGATIVE		NEGATIVE		2b	Sick	Neck
120	F	5	POINTER	Purebreed	334.276	HIGH POSITIVE	1479.54	0	2598	Non Producer	POSITIVE	36	NEGATIVE		2b	Sick	Neck
121	M	2	BORDER COLLIE	Purebreed	5.426	NEGATIVE		0	3539	Non-Producer	NEGATIVE		NEGATIVE			Healthy Seronegative	Neck
122	F	2	X	Crossbreed	1.47	NEGATIVE		0	4631	Non-Producer	NEGATIVE		NEGATIVE			Healthy Seronegative	Neck
123	M	2	X	Crossbreed	12.38	NEGATIVE		0	1976	Non-Producer	NEGATIVE		NEGATIVE			Healthy Seronegative	Neck
124	F	4	BEAGLE	Purebreed	3.81	NEGATIVE		0	9647	Non-Producer	NEGATIVE		NEGATIVE			Healthy Seronegative	Neck
125	F	4	HOUND	Crossbreed	11.57	NEGATIVE		0	7881	Non-Producer	NEGATIVE		NEGATIVE			Healthy Seronegative	Neck
126	F	6	HUNGARIAN SHEEPDOG	Crossbreed	4.97	NEGATIVE		59.16	9127	Non-Producer	NEGATIVE		NEGATIVE			Healthy Seronegative	Neck
127	F	7	BORDER COLLIE	Purebreed	5.516	NEGATIVE		0	7855	Non-Producer	NEGATIVE		NEGATIVE			Healthy Seronegative	Neck
128	M	7	X	Crossbreed	1.404	NEGATIVE		0	9669	Non-Producer	NEGATIVE		NEGATIVE			Healthy Seronegative	Neck
129	F	7	ANDALUSIAN HOUND	Purebreed	5.785	NEGATIVE		0	1166	Non-Producer	NEGATIVE		NEGATIVE			Healthy Seronegative	Neck
130	F	8	BORDER COLLIE	Purebreed	7.66	NEGATIVE		0	39710	Non-Producer	NEGATIVE		NEGATIVE			Healthy Seronegative	Neck
131	F	8	ANDALUSIAN HOUND	Purebreed	2.13	NEGATIVE		0	1855	Non-Producer	NEGATIVE		NEGATIVE			Healthy Seronegative	Neck
132	F	10	ANDALUSIAN TERRIER	Purebreed	0.288	NEGATIVE		0	19870	Non-Producer	NEGATIVE		NEGATIVE			Healthy Seronegative	Neck
133	F	8 m	ANDALUSIAN HOUND	Purebreed	4.93	NEGATIVE		0	2285	Non-Producer	NEGATIVE		NEGATIVE			Healthy Seronegative	Neck
134	F		WARREN HOUND	Purebreed	9.66	NEGATIVE		0	2575	Non-Producer	NEGATIVE		NEGATIVE			Healthy Seronegative	Neck
